# Supplementary material for: Selective Anticancer and Antimicrobial Metallodrugs Based on Gold(III) Dithiocarbamate Complexes
Source: Biomedicines. 2021 Nov 26;9(12):1775. doi: 10.3390/biomedicines9121775 (PMC8698672; doi:10.3390/biomedicines9121775)
Supplement: Supplementary file 1 [file biomedicines-09-01775-s001.zip]

Archive with 1 entries (1 files):
- biomedicines-1443493-supplementary.pdf
